# Supplementary material for: Patient-reported fatigue in patients with rheumatoid arthritis who commence biologic therapy: a longitudinal study
Source: PeerJ. 2019 Apr 17;7:e6771. doi: 10.7717/peerj.6771 (PMC6475131; doi:10.7717/peerj.6771)
Supplement: Data S1 — Raw data file containing baseline characteristics, and level of fatigue, disease activity and RAID subscales at baseline and during the study. [file peerj-07-6771-s001.xlsx]

## Sheet: Ark1
No.	birth	gender	marital status	children living at home	occupational activity	sick leave	disease duration	RF	antiCCP	Prednmg/day	hydroxychloroquine	leflunomide	MTXmg/week	Biol	CRP_1	SR_1	DAS28_1	DAS28_2	DAS28_3	DAS28_4	FSS_1	FSS_2	FSS_3	FSS_4	RAID pain_1	RAID physwel_1	RAID emotwel_1	RAID pain_2	RAID physwel_2	RAID emotwel_2	RAID pain_3	RAID physwel_3	RAID emotwel_3	RAID pain_4	RAID physwel_4	RAID emotwel_4
XX	1944	0	3	2	4	2	3	1	1	5			'22,5	Enbrel	11	28	5.1	4.6	4.2	4.1	3.22	3.67	2.67	2.11	5	3	4	5	1	2	4	2	4	3	2	2
XX	1966	0	1	1	1	1	1	2	1	5			20	Enbrel	1	4	2.3	1.3	1.3	0.7	6.78	4.44	2.78	3.67	5	5	5	1	6	1	1	1	1	1	5	5
XX	1942	0	1	2	1	2	4	1	1	0			20	Enbrel	44	53	5.3	5.1	2.4	2.4	4.67	3.33	1.67	0.11	2	3					0	0
XX	1980	1	1	1	1	1	0	1	1	10			20	Enbrel	21	25	4.6	3.8	3.3	3.1	6.56	6.33	5.33		6	7	5	5	5	4	7	7	4
XX	1953	1	3	2	2	2	8	1	1	0			20	Enbrel	5	16	3.7	3.3	3.3	3.4	3.11	2.56	2.22	2.22	3	2	2	1	1	0	1	1	1
XX	1975	1	1	1	3	2	9	2	2	0		arava	0	Enbrel	1	3	3.8	3.1	3.6	3.2	5.89	5.11	4.78	3.78	3	3	3	7	5	3	7	6	5
XX	1984	1	1	1	1	2	1	1	1	0			10	Enbrel	1	22	4.5	2.3	2.5	2.5	6.11	5.56	5.33	5.33	2	5	8	2	1	3	1	1	3	3	3	6
XX	1955	1	1	2	3	2	10	2	2	0			'7,5	Enbrel	5	26	5.2	3.4	2.3	3.1	3.56	2.89	3.56	3.67	7	6	3	1	3	2	2	2	2	1	1	1
XX	1964	0	1	1	1	1	0	2	2	0			15	Cimzia	20	20	6.6	2.2	1.2	1.6	2.78	1	1.44	1	7	6	3	2	3	1	0	1	0	1	1	0
XX	1950	0	1	2	1	2	1	1	1	0			20	Enbrel	10	31	3.9	2.3	2	2.6	1.67	1.67	1.66	1	5	5	5	5	5	0	3	3	3	3	0	0
XX	1961	0	1	2	1	1	3	1	1	7.5			'12,5	Enbrel	3	31	3.9	3.4	3.3	3.5	4.11	3	2.44	0.44	5	5	7	3	3	1	4	3	3	2	2	1
XX	1957	0	1	2	1	2	2	2	2	7.5			'22,5	Cimzia	9	15	5.9	4.5	4.4	4.7	4	2.44	2.33	2.78	7	7	5	3	3	2	3	2	3	4	3	3
XX	1965	0	1	1	1	1	3	1	1	10			0	Enbrel	6	28	4.6	2.9	3.9	4.4	4.67	2.56	3.56	2.67				0	0	0	3	3	3	3	3	1
XX	1954	1	1	2	2	2	2	2	1	5		arava	0	Cimzia	18	26	5	4	3.9	3	4	7	5	0.55	7	7	7	4	7	7	4	4	5	4	7	7
XX	1953	1	2	2	1	1	1	1	1	5			20	Enbrel	7	21	5.7	3.3	5.8	5.1	4.44	1.44	1	3.67	6	6	0	6	1	1	8	8	0	5	5	3
XX	1977	1	1	1	1	2	1	2	2	0			20	Enbrel	20	35	4.3	3	3.6	2.7	3.44	2.33	1	1.33	6	5	3	1	4	4				1	2	2
XX	1945	1	1	2	3	2	2	2	2	0			0	Enbrel	16	30	5.8	4.5	3.8	3.7	5.78	5	2.67	6.4	7	7	3	3	4	6	6			6	6	6
XX	1948	1	3	2	3	2	5	1	1	0			20	Mabthera	9	31	4	4.3	3.2	3.6	6.78	1	2	3.6	8	7	6	3	5	5	2	1	1	0	0	1
XX	1966	1	3	1	1	2	1	2	1	5			25	Enbrel	8	16	4.7	3.2	3.6	2.4	5.67	1.33	1	1.6							3	7	6	5	1	8
XX	1954	0	1	2	1	1	2	1	1	5			15	Enbrel	3	8	3.1	2.4	1.6	2.9	4	4.33	3.11	3.4	6	2	2	3	0	0	5	2	2	5	5	5
XX	1952	1	1	2	3	2	5	1	1	5			25	Enbrel	34	39	5.7	4.4	4.5	4.9	4.89	2.67	4	1.2	7	6	6	6	6	5	6	5	5	3	3	3
XX	1957	0	1	2	1	1	1	1	1	0			0	Enbrel	58	33	5.3	1.9	2.8	2.3	2.44	1	2.11	3.3	8	5	3	2	1	2	2	2	2	1	2	2
XX	1952	0	1	2	1	1	7	1	1	0			20	Enbrel	5	27	3.9	1.8	2.6	3.2	1.33	2.44	2.3	1.2	3	3	3	0	0	0	1	2	1	1	1	1
XX	1951	0	1	2	1	2	2	2	2	0			20	Enbrel	23	19	3.3	3.6	3.4	3.6	1	4.1	1	2.56	4	3	1	7	4	3	4	5	3	3	2	3
XX	1988	0	2	2	2	2	2	1	1	0			20	Cimzia	51	0	4.1	3	2	1.7	4.78	4.6	1.9	3.44	6	5	5	3	3	3	1	2	3	1	1	1
XX	1966	1	2	2	1	2	7	1	1	5			'12,5	Cimzia	6	7	2.9	2.9	2.3	1.9	5.33	2.4	4.44	4.11	4	3	3	4	4	3	3	3	3	3	3	4
XX	1954	1	1	1	1	2	1	1	1	5			25	Cimzia	22	50	7	4.8	3.8	4.2	3	5	1	1.2	8	6	7	2	4	2	1	1	0	0	1	0
XX	1970	0	1	1	1	2	7	2	1	5			0	Simponi	0	18	3.4	1.5	2.3	2	5.2	4.6	3.5	5.78	3	7	2	2	3	3	2	2	2	7	7	8
XX	1949	0	1	2	1	1	6	1	1	15		arava	0	Simponi	52	75	6.5	6.5			4	1.2			9	6	3
XX	1968	1	2	1	2	2	6	1	1	0			15	Cimzia	2	13	3	2	2	2.1	3.7	3.9	1.4		3	2	1	0	0	0	0	0	0	4	1	1
XX	1954	0	1	1	1	2	2	1	1	2.5			20	Cimzia	1	8	3.7	2.6	1.9	1.8	3.6	2.9	3.66	4.1	3	2	2	3	1	1	1	1	1	0	0	0
XX	1969	1	2	1	3	2	8	1	1	0			20	Cimzia	3	13	5.3	2.1	2.6	3	5.7	2.3	4.33	5.33	7	7	7	2	3	3	3	2	3	2	2	2
XX	1967	1	1	1	1	2	3	2	2	7.5		arava	0	Cimzia	17	4	2.7	1	2.3	1.2	3.9	2.2	3.4	3.56	5	7	2	2	0	1	1	1	1	2	3	1
XX	1944	1	1	2	4	2	7	1	1	2.5			25	Simponi	6	13	3.4	2.4	1.9	2	5	2.8	1	1.4	4	4	1	9	3	3	3	1	1	3	1	1
XX	1966	0	2	1	1	2	5	1	1	5			'22,5	Cimzia	2	15	4	2.4	2.7	1.2	3.2	5.2	2.44	2.11	7	2	2	2	2	1	1	1	1	1	1	1
XX	1981	1	2	2	1	2	29	2	2	5	plaquenil		0	Cimzia	15	16	4	1.2	1.8	1	6	4.8	4.7	4.78	8	6	3	4	6	1	1	4	1	2	2	1
XX	1959	1	1	1	1	2	1	2	1	0			25	Cimzia	2	23	5.3	3.6	3.9	3.4	6.2	3.3	4.66	5				6	5	4	3	3	2	7	5	3
XX	1958	0	1	1	3	2	0	1	1	15			25	Cimzia	3	17	4	3.3	1.7	1.5	5.7	3.77	5.4	4.5	7	3	3	2	2	1	2	1	1	2	3	3
XX	1950	1	1	2	3	2	1	2	2	0			25	Cimzia	9	31	4.5	2.4	4.7	2.9	4.67	4.6	7	7	7	6	6	1	2	2	8	5	3	3	2	2
XX	1961	1	3	1	1	2	16	1	1	0			10	Cimzia	0	10	2.6	3.2	2.3	1.9	4.33	3.56	2.66	4.67	2	5	5	2	4	3	1	0	0	0	5	6
XX	1975	1	1	1	1	2	0	1	1	2.5			20	Cimzia	30	57	6.2	3.4	3.7	2.6	4.89	4.1	2.2	2.56	6	7	7	5	3	5	8	7	5	2	4	4
XX	1970	1	1	1	1	2	0	1	1	5			25	Cimzia	41	60	5.7	3	2.4	2.2	4.22	4.33	3.7	2.89	8	9	6	2	2	1				3	2	2
XX	1949	1	3	2	3	2	20	1	1	2.5	plaquenil		0	Remsima	3	9	4.4	2.5	3.2	3.3	6.3	6.5	3	4.11	8	5	5	1	2	2	3	1	0	2	3	2
XX	1964	0	1	1	3	2	2	1	1	7.5			25	Cimzia	10	24	2.6	3.9	4.1	3.2	5.22	6.3	6.4	6.2	4	3	4	2	5	5	5	5	2	5	7	9
XX	1954	1	2	2	1	2	1	1	1	2.5			25	Cimzia	58	36	5.9	3.5	3.7	3.7	6.8	1	7	6.88	8	7	7	3	3	4	5	5	5	5	5	5
XX	1960	0	1	1	1	2	1	1	1	5			25	Cimzia	16	37	5.3	2.6	2.7	2.7	1	1.8	6	1	7	5	5	7	7	7	7	7	7	6	6	6
XX	1941	0	1	2	4	2	2	1	1	5			20	Remsima	15	36	3.8	1.9	3.4	3.3	2.4	3.2	3	2.9	2	2	0	2	2	2	3	3	3
XX	1946	1	1	2	4	2	40	1	1	0			20	Remsima	1	19	5.4	4.3	4.3	4.3			3.77	4.9	3	3	3	2	4	4	5	3	1
